# Supplementary material for: Targeting PHGDH reverses the immunosuppressive phenotype of tumor-associated macrophages through α-ketoglutarate and mTORC1 signaling
Source: Cell Mol Immunol. 2024 Feb 27;21(5):448–65. doi: 10.1038/s41423-024-01134-0 (PMC11061172; doi:10.1038/s41423-024-01134-0)
Supplement: Supplementary file 1 — TableS1 [file 41423_2024_1134_MOESM1_ESM.xlsx]

## Sheet: Table S1
List of the all identified and quantified metabolites
Metabolite name	Phgdhfl/fl TEM_1	Phgdhfl/fl TEM_2	Phgdhfl/fl TEM_3	Phgdhfl/fl TEM_4	Phgdhfl/fl Cx3cr1-Cre TEM_1	Phgdhfl/fl Cx3cr1-Cre TEM_2	Phgdhfl/fl Cx3cr1-Cre TEM_3	Phgdhfl/fl Cx3cr1-Cre TEM_4
Acetyl-CoA	0.000444144	0.000402193	0.000328451	0.000458483	0.000344466	0.000313407	0.000303962	0.000297857
ADP	0.00198523	0.0018259	0.00175658	0.0017	0.00174413	0.00150666	0.00153137	0.00141218
AMP	0.000442826	0.000444124	0.000461743	0.000391862	0.000363628	0.000501368	0.00041981	0.000517211
Arginine	0.00592802	0.00657743	0.00624937	0.00576601	0.005396	0.00507343	0.00489495	0.00484487
ATP	0.00894082	0.00938766	0.00704875	0.00738876	0.00853357	0.008473	0.0071861	0.00692209
Citrulline	0.00612247	0.00734795	0.00764239	0.00723776	0.00589661	0.00580468	0.00677734	0.00631592
Cytidine-5'-triphosphate	9.88121e-05	6.55382e-05	2.6342e-05	6.93178e-06	0.000110731	6.82067e-05	2.93992e-05	2.7093e-06
Deoxycytidine	0.000424912	0.000453643	0.000391013	0.000441145	0.000345378	0.000394702	0.000376911	0.000370377
Deoxyuridine	0.000317001	9.77759e-05	0.000107724	0.000101176	6.59981e-05	0.000263399	7.78468e-05	8.5368e-05
GSH	0.00280209	0.00345409	0.00314727	0.00383794	0.00244963	0.00279335	0.00297028	0.00274233
Guanosine	0.00015067	0.000126714	0.000158229	0.000298239	0.000108038	0.000133843	0.000143896	0.000150026
Histidine	0.0325567	0.0342147	0.0323117	0.0325139	0.0276434	0.0286916	0.029263	0.0278201
Hypoxanthine	0.000100584	8.50204e-05	0.00233846	0.00022154	0.000155983	0.000192443	0.000175505	7.1755e-05
Inosine	0.000213866	0.000183018	0.000166945	0.000318983	0.000114785	0.000222131	0.000103796	0.000135482
NAD	0.0791648	0.0864538	0.0814182	0.08935	0.0633605	0.0812864	0.0712527	0.0698251
NADH	0.00226674	0.00141282	0.0017882	0.0010983	0.00265565	0.00232781	0.00229158	0.0017038
NADP	0.000741374	0.000806734	0.00082062	0.00101819	0.000652153	0.00072819	0.000650695	0.000735817
Nicotinamide	0.0284544	0.0298895	0.0296122	0.0313147	0.0269198	0.0250534	0.0257359	0.0257581
Ornithine	0.000205065	0.00010179	0.000150391	0.000178135	0.000102791	4.87233e-05	0.000105831	6.22974e-05
Phenylalanine	0.0259481	0.0205634	0.0243823	0.0222947	0.0224223	0.0214034	0.0229421	0.0189237
S-Adenosyl-homocysteine	0.00108903	0.00114334	0.00099407	0.00119595	0.000808136	0.000910354	0.000899467	0.000802586
S-Adenosyl methionine	0.0160373	0.024569	0.0208101	0.0223251	0.0106454	0.0166474	0.0176245	0.0196621
Tryptophan	0.01194	0.00926534	0.0104542	0.00897553	0.0110574	0.00941812	0.00944334	0.00605209
Uric acid	0.000874258	0.000549293	0.000919773	0.000633506	0.000320859	0.000335042	0.000435773	0.000428602
Uridine 5'-diphosphate	4.1937e-05	5.37347e-05	3.15393e-05	4.89373e-05	2.84051e-05	4.74234e-05	3.36923e-05	3.64842e-05
Uridine-5'-triphosphate	0.000156027	0.000121351	6.58065e-05	8.81771e-05	0.00014723	0.000113538	0.000116579	8.87422e-05
NADPH	0.00176219	0.00100746	0.000882084	0.000563739	0.00181965	0.00132672	0.00108264	0.000618885
GSSG	1.91332e-05	2.33533e-05	1.60925e-05	2.446e-05	1.42096e-05	2.22176e-05	1.69972e-05	1.8267e-05
Lactic Acid	27.7083	38.0702	28.9422	29.4617	15.3697	22.2419	20.2141	15.4585
Alanine	0.594844	1.39954	1.07343	0.879991	0.650221	0.766356	0.440377	0.419875
Valine	0.514196	0.652903	0.584392	0.315231	0.248483	0.440024	0.405655	0.178352
Urea	0.125921	0.164591	0.156913	0.0873549	0.0807373	0.105127	0.122213	0.0556519
Isoleucine	0.136124	0.197599	0.178886	0.105032	0.059717	0.109397	0.106942	0.0516711
Proline	0.110702	0.181853	0.180371	0.109922	0.0746958	0.106375	0.122146	0.0506506
Glycine	3.82661	4.89814	5.84771	3.47357	2.26281	3.07729	3.95942	2.33236
Fumaric Acid	0.233374	0.0834144	0.105288	0.0604939	0.103851	0.160586	0.21612	0.118359
Serine	0.0717445	0.0859006	0.107259	0.0769364	0.034344	0.0312315	0.0570343	0.0383738
Threonine	0.27865	0.367581	0.344052	0.297634	0.154416	0.216163	0.281847	0.19014
Beta Alanine	1.19229	1.99077	1.76062	1.61828	0.617343	1.06684	1.34073	0.896169
Methionine	0.0422786	0.0539434	0.046166	0.063682	0.0303541	0.0279507	0.041695	0.0354861
Pyroglutamic Acid	2.44466	3.48552	3.85762	3.08215	1.13327	2.16339	2.417	1.8932
Aspartic Acid	0.145688	0.125312	0.11727	0.105576	0.0677288	0.0947537	0.106407	0.0940315
Cysteine	0.449111	0.648526	0.489496	0.456493	0.269084	0.416844	0.505089	0.406238
Creatinine	1.21287	1.8635	1.32874	1.11965	0.733258	1.01862	1.26374	0.885126
Hypotaurine	0.821641	1.15071	1.13249	0.957167	0.452917	0.702746	0.702294	0.610736
Glutamic Acid	0.963316	1.54668	1.52294	1.30823	0.351204	0.732244	0.837368	0.686584
Taurine	10.8033	13.5926	13.2125	12.2093	6.27435	6.96892	9.18526	8.21441
Putrescine	0.0514446	0.0521719	0.0535275	0.0458141	0.0440481	0.0406492	0.0386088	0.0396704
Glycerol-3-Phosphate	0.28984	0.415945	0.376925	0.348242	0.155829	0.22657	0.214441	0.240787
Glutamine	0.0391837	0.04656	0.0412056	0.0698058	0.011044	0.028136	0.0323458	0.0547447
3-Phosphoglyceric acid	1.79681	2.44084	2.56529	1.75519	0.838795	1.62146	1.58341	1.2113
Adenine	0.0260255	0.0305589	0.0313981	0.0243803	0.0205745	0.0254777	0.0292816	0.016309
Hexose	0.0718442	0.0335963	0.037466	0.0386799	0.0237091	0.0267089	0.0212006	0.0168896
Lysine	0.0742494	0.0807919	0.0637126	0.0743333	0.0455295	0.0507022	0.0499597	0.0532949
Tyrosine	0.156852	0.18389	0.154353	0.171851	0.0934596	0.108808	0.110482	0.120556
myo-Inositol	0.887675	1.18681	1.03212	0.973697	0.53053	0.94244	0.830353	0.757035
αKG	0.495624	0.570764	0.564898	0.491607	0.193261	0.410289	0.279822	0.373614
Pyruvic Acid	0.337332	0.675726	0.382845	0.321272	0.340737	0.51358	0.0819099	0.370588
Succinic Acid	1.1096	0.961014	1.21622	0.758827	0.624533	0.61092	0.790655	0.416235
Citric Acid	0.81937	0.845608	1.18112	1.02912	0.524072	1.06196	1.08768	0.936838
Malic Acid	0.831139	0.361288	0.353412	0.302358	0.488035	0.759048	0.79443	0.691615
Itaconic Acid	2.26075	3.18447	3.97845	2.41848	0.945629	1.39605	2.08078	1.10005
