# Supplementary material for: Targeting PHGDH reverses the immunosuppressive phenotype of tumor-associated macrophages through α-ketoglutarate and mTORC1 signaling
Source: Cell Mol Immunol. 2024 Feb 27;21(5):448–65. doi: 10.1038/s41423-024-01134-0 (PMC11061172; doi:10.1038/s41423-024-01134-0)
Supplement: Supplementary file 2 — TableS4 [file 41423_2024_1134_MOESM2_ESM.xlsx]

## Sheet: Table S4
cancer	infiltrates	rho	p	adj.p
ACC (n=79)	Macrophage M1_CIBERSORT	0.411156	0.000302112	0.000468391
ACC (n=79)	Macrophage M2_CIBERSORT	0.098028	0.409323	0.44331
BLCA (n=408)	Macrophage M1_CIBERSORT	0.340482	1.93396e-11	5.39226e-11
BLCA (n=408)	Macrophage M2_CIBERSORT	0.182564	0.000431711	0.000652461
BRCA (n=1100)	Macrophage M1_CIBERSORT	0.461178	1.68961e-53	3.89911e-52
BRCA (n=1100)	Macrophage M2_CIBERSORT	-0.227899	3.54208e-13	1.14261e-12
BRCA-Basal (n=191)	Macrophage M1_CIBERSORT	0.412839	1.50463e-08	3.28283e-08
BRCA-Basal (n=191)	Macrophage M2_CIBERSORT	-0.122015	0.108739	0.129708
BRCA-Her2 (n=82)	Macrophage M1_CIBERSORT	0.460892	4.61781e-05	7.59091e-05
BRCA-Her2 (n=82)	Macrophage M2_CIBERSORT	-0.197561	0.0962204	0.115234
BRCA-LumA (n=568)	Macrophage M1_CIBERSORT	0.446228	1.15256e-26	7.27935e-26
BRCA-LumA (n=568)	Macrophage M2_CIBERSORT	-0.27735	1.38686e-10	3.55605e-10
BRCA-LumB (n=219)	Macrophage M1_CIBERSORT	0.469671	6.31345e-12	1.82119e-11
BRCA-LumB (n=219)	Macrophage M2_CIBERSORT	-0.129488	0.0734427	0.0892017
CESC (n=306)	Macrophage M1_CIBERSORT	0.383835	3.72857e-11	1.01228e-10
CESC (n=306)	Macrophage M2_CIBERSORT	0.131998	0.0280509	0.0358096
CHOL (n=36)	Macrophage M1_CIBERSORT	0.235934	0.172421	0.202056
CHOL (n=36)	Macrophage M2_CIBERSORT	-0.218892	0.206468	0.237319
COAD (n=458)	Macrophage M1_CIBERSORT	0.355435	1.3063e-09	3.09794e-09
COAD (n=458)	Macrophage M2_CIBERSORT	0.429341	9.23348e-14	3.09502e-13
DLBC (n=48)	Macrophage M1_CIBERSORT	0.516192	0.000550953	0.000827022
DLBC (n=48)	Macrophage M2_CIBERSORT	0.228553	0.150633	0.176868
ESCA (n=185)	Macrophage M1_CIBERSORT	0.278439	0.000153863	0.000242941
ESCA (n=185)	Macrophage M2_CIBERSORT	0.0883735	0.238118	0.271617
GBM (n=153)	Macrophage M1_CIBERSORT	0.101711	0.236945	0.270794
GBM (n=153)	Macrophage M2_CIBERSORT	0.169608	0.0475464	0.0591864
HNSC (n=522)	Macrophage M1_CIBERSORT	0.228464	3.01363e-07	5.88982e-07
HNSC (n=522)	Macrophage M2_CIBERSORT	0.220578	7.76466e-07	1.4743e-06
HNSC-HPV- (n=422)	Macrophage M1_CIBERSORT	0.205749	3.37531e-05	5.68873e-05
HNSC-HPV- (n=422)	Macrophage M2_CIBERSORT	0.310398	2.21057e-10	5.59639e-10
HNSC-HPV+ (n=98)	Macrophage M1_CIBERSORT	0.19914	0.0613572	0.0755941
HNSC-HPV+ (n=98)	Macrophage M2_CIBERSORT	-0.112431	0.294173	0.331152
KICH (n=66)	Macrophage M1_CIBERSORT	0.36509	0.00278707	0.00387991
KICH (n=66)	Macrophage M2_CIBERSORT	0.095166	0.450801	0.485603
KIRC (n=533)	Macrophage M1_CIBERSORT	0.255587	2.61427e-08	5.56227e-08
KIRC (n=533)	Macrophage M2_CIBERSORT	-0.106646	0.0220156	0.0285917
KIRP (n=290)	Macrophage M1_CIBERSORT	0.107812	0.0839246	0.10071
KIRP (n=290)	Macrophage M2_CIBERSORT	0.0411997	0.510004	0.542558
LGG (n=516)	Macrophage M1_CIBERSORT	0.328508	1.71996e-13	5.60856e-13
LGG (n=516)	Macrophage M2_CIBERSORT	0.419404	8.698e-22	4.24293e-21
LIHC (n=371)	Macrophage M1_CIBERSORT	0.222744	2.98192e-05	5.03986e-05
LIHC (n=371)	Macrophage M2_CIBERSORT	-0.118431	0.0278414	0.035618
LUAD (n=515)	Macrophage M1_CIBERSORT	0.181718	4.94142e-05	8.07862e-05
LUAD (n=515)	Macrophage M2_CIBERSORT	0.132	0.00332157	0.00458147
LUSC (n=501)	Macrophage M1_CIBERSORT	0.271477	1.66889e-09	3.9268e-09
LUSC (n=501)	Macrophage M2_CIBERSORT	0.226729	5.61073e-07	1.07554e-06
MESO (n=87)	Macrophage M1_CIBERSORT	0.303085	0.00480865	0.00648983
MESO (n=87)	Macrophage M2_CIBERSORT	-0.105354	0.337253	0.375421
OV (n=303)	Macrophage M1_CIBERSORT	0.379465	5.98532e-10	1.45392e-09
OV (n=303)	Macrophage M2_CIBERSORT	0.0571069	0.369543	0.407584
PAAD (n=179)	Macrophage M1_CIBERSORT	0.178811	0.0192837	0.0251527
PAAD (n=179)	Macrophage M2_CIBERSORT	0.0183047	0.812169	0.828744
PCPG (n=181)	Macrophage M1_CIBERSORT	0.385886	2.6023e-07	5.11928e-07
PCPG (n=181)	Macrophage M2_CIBERSORT	0.0389888	0.616898	0.645966
PRAD (n=498)	Macrophage M1_CIBERSORT	0.21592	8.8635e-06	1.57807e-05
PRAD (n=498)	Macrophage M2_CIBERSORT	-0.0174329	0.72295	0.746592
READ (n=166)	Macrophage M1_CIBERSORT	0.355057	0.000594994	0.00088805
READ (n=166)	Macrophage M2_CIBERSORT	0.380993	0.000211691	0.000330766
SARC (n=260)	Macrophage M1_CIBERSORT	0.423845	4.66502e-12	1.36537e-11
SARC (n=260)	Macrophage M2_CIBERSORT	-0.156135	0.0146318	0.0192102
SKCM (n=471)	Macrophage M1_CIBERSORT	0.40896	7.47574e-20	3.424e-19
SKCM (n=471)	Macrophage M2_CIBERSORT	-0.0404009	0.388875	0.425775
SKCM-Metastasis (n=368)	Macrophage M1_CIBERSORT	0.385018	5.91602e-14	2.00543e-13
SKCM-Metastasis (n=368)	Macrophage M2_CIBERSORT	-0.0373896	0.483154	0.516742
SKCM-Primary (n=103)	Macrophage M1_CIBERSORT	0.420484	1.08197e-05	1.90936e-05
SKCM-Primary (n=103)	Macrophage M2_CIBERSORT	0.0628078	0.530575	0.562447
STAD (n=415)	Macrophage M1_CIBERSORT	0.191979	0.000169829	0.000267448
STAD (n=415)	Macrophage M2_CIBERSORT	0.176631	0.000551348	0.000827022
TGCT (n=150)	Macrophage M1_CIBERSORT	0.0791214	0.340792	0.378658
TGCT (n=150)	Macrophage M2_CIBERSORT	-0.13044	0.115318	0.137284
THCA (n=509)	Macrophage M1_CIBERSORT	0.427812	3.89286e-23	2.06701e-22
THCA (n=509)	Macrophage M2_CIBERSORT	-0.210534	2.71053e-06	4.94321e-06
THYM (n=120)	Macrophage M1_CIBERSORT	0.532265	9.23782e-10	2.21708e-09
THYM (n=120)	Macrophage M2_CIBERSORT	0.349013	0.000131952	0.000211123
UCEC (n=545)	Macrophage M1_CIBERSORT	0.58192	2.74462e-09	6.35819e-09
UCEC (n=545)	Macrophage M2_CIBERSORT	-0.0178238	0.869082	0.883812
UCS (n=57)	Macrophage M1_CIBERSORT	0.455947	0.000601297	0.000893185
UCS (n=57)	Macrophage M2_CIBERSORT	0.187395	0.179058	0.209017
UVM (n=80)	Macrophage M1_CIBERSORT	0.50291	3.14371e-06	5.71583e-06
UVM (n=80)	Macrophage M2_CIBERSORT	-0.203845	0.075372	0.0911757
